# Supplementary material for: Re-acidification of limed soil alters aggregate stability and soil carbon turnover in an agroecosystem
Source: RSC Adv. 2026 Jul 2;16(34):32730–43. doi: 10.1039/d6ra01955b (PMC13325629; doi:10.1039/d6ra01955b)
Supplement: RA-016-D6RA01955B-s001 [file RA-016-D6RA01955B-s001.xls]

## Sheet: pH 59
year	0t/ha	0.5 t/ha	2 t/ha
1969	4.71	5	5.45
1970	4.79	4.95	5.25
1971	4.61	4.7	5.04
1972	4.51	4.72	4.98
1974	4.72	4.82	5.14
1975	4.41	4.71	5.06
1976	4.56	4.69	5.02
1977	4.5	4.3	4.6
1981	4.6	4.8	5
1982	4.3	4.49	4.76
1983	4.6	4.8	5
1984	4.4	4.6	4.8
1985	4.4	5.5	5.7
1986	4.4	5.4	5.8
1987	4.4	5.5	5.7
1988	4.7	5.7	5.9
1989	4.4	5.8	6.1
1990	4.2	5.8	5.9
1992	4.8	6	6.4
1993	4.7	5.9	6.1
1994	4.9	5.8	6.2
1995	4.4	5.6	5.7
1997	4.3	5.6	5.8
1998	4.4	5.9	6.1
1999	4.5	6.2	6.4
2000	4.5	6.4	6.5
2001	4.8	6.4	6.5
2002	4.9	6.5	6.6
2003	5.8	6.4	4.5
2004	6	6.7	6.8
2005	4.8	6.1	6.3

## Sheet: pH 
Year	0t/ha	0.5 t/ha	2 t/ha
1969	4.58	5.1	5.38
1970	4.58	5.05	5.24
1971	4.43	4.65	4.9
1972	4.39	4.66	4.88
1974	4.36	4.7	4.9
1975	4.46	4.62	4.69
1976	4.26	4.9	4.8
1977	4.8	4.6	4.8
1981	4.19	4.4	4.7
1982	4.4	4.42	4.6
1984	4.2	4.5	4.6
1985	4.2	4.7	5.1
1986	4.1	5	5.6
1987	4.2	5	5.6
1988	4.4	5.1	5.7
1989	4.3	5	6
1990	4.4	5.2	6
1992	4.4	5.2	6.7
1993	4.3	5.8	6.2
1994	4.4	5.6	6
1995	4.2	5.1	6.2
1997	4	5.4	6.4
1998	4.16	5.2	6.6
1999	4.3	5.9	6.6
2000	4	5.5	6.7
2001	4.1	5.8	6.8
2002	4.6	5.9	6.5
2003	4	5.6	6.9
2004	4.5	6.5	6.8
2005	4.2	5.7	6.7

## Sheet: al 37
year	0t/ha	0.5 t/ha	2 t/ha
1970	31.18	14.36	4.41
1971	9.8	12.7	1.7
1972	36	13.2	3
1974	54	19	2
1975	59	21.8	4
1976	59	24	5.3
1977	46.8	12.3	24.9
1981	80.9	23.4	4.3
1982	49.2	27.5	10.2
1983	77.4	22.2	7
1984	74.7	24.3	11.3
1985	76.2	37.5	15.8
1986	57.1	10.6	3.1
1987	58	26.3	10
1988	50	10.2	7.1
1989	34.9	17.5	4.6
1990	68.4	29.8	8.8
1992	38.4	11.7	4.5
1993	80.9	33.4	3.5
1994	59.6	12.4	3.6
1995	58.5	32.4	13.5
1997	82.2	48.3	13.7
1998	64.9	35.4	13.3
1999	63.6	50.4	23.4
2000	82.8	67.5	24.3
2001	61.2	65.7	33.3
2002	88.7	57.6	29.3
2003	70.9	58.9	37.7
2004	101.6	49.9	26.3
2005	84.8	56.4	23.9

## Sheet: Aluminum
Year	0t/ha	0.5 t/ha	2 t/ha
1970	18.54	5.54	3.51
1971	11.4	3.4	0.8
1972	10.4	5.2	0
1974	29	5	1.8
1975	30.6	8.4	3.5
1976	60.1	10.5	1.6
1977	42.9	3.5	1.6
1981	55.3	9.3	3.8
1982	60.7	9.8	4.1
1984	54.6	11.1	3.6
1985	31.5	6.1	1.8
1986	3.2	0	0
1987	18.6	5.4	0
1988	7.1	3.2	0
1990		0	0
1992		0	0
1993	6.6	0	0
1994	6.2	0	0
1995	9.9	0	0
1997	17.3	0	0
1998	3.1	0.9	0
1999		0	0
2000	5.4	0	0
2001		0	0
2002	7.3	0	0
2003	13.8	0	0
2004	2.7	0	0
2005	25.7	0	0

## Sheet: Hums
Year	0t/ha	0.5 t/ha	2 t/ha
1977	2.23	2.03	1.84
1986	2.16	1.89	1.85
1987	1.98	1.82	1.76
1989	2.41	2.15	2.56
1990	1.68	1.68	1.64
1992	1.48	2.67	1.79
1993	1.97	1.86	2.16
1994	2.5	2.04	1.92
1995	1.89	1.65	1.68
1997	1.89	1.97	2.24
2005	0	1.4	1.5

## Sheet: Phosphorus
year	0t/ha	0.5 t/ha	2 t/ha
1970	59.5	65	66
1971	77	97	80
1972	37.2	50	45
1974	117	89	105
1975	150.5	96	101
1976	151.5	132	151
1977	133	143	106
1981	170	144	134
1982	203	146	144
1984	194	192	184
1985	283	187	187
1986	146	148	143
1987	204	181	185
1988	152	151	141
1989	152	177	170
1990	86	148
1992	186	232	229
1993	201	196	210
1994	141	165	156
1995	201	206	213
1997	182	188	196
1998	175	149	180
1999	197	178	192
2000	224	203	212
2001	175	179	183
2002	152	176	193
2003	199	214	240
2004	157	207	238
2005	164.5	224	237

## Sheet: org C
37 band.	0t/ha	0.5 t/ha	2 t/ha
1949	1.68	1.68	1.68
1977	1.528	1.38	1.25
1986	1.25	1.12	1.1
1990	0.97	0.88	0.93
1995	1.09	0.66	0.9
2010	0.65	0.64	0.64
60 band	0t/ha	0.5 t/ha	2 t/ha
1949	1.68	1.68	1.68
1977	1.29	1.06	1.08
1986	1.29	1.07	1.03
1990	1.16	0.95	0.78
1995	0.7	0.97	0.89
2005	0.99	0.87	0.87
2010	0.65	0.31	0.26
